# Supplementary material for: Pueraria montana Population Structure and Genetic Diversity Based on Chloroplast Genome Data
Source: Plants (Basel). 2023 Jun 6;12(12):2231. doi: 10.3390/plants12122231 (PMC10302751; doi:10.3390/plants12122231)
Supplement: Supplementary file 1 [file plants-12-02231-s001.zip]

Archive with 2 entries (2 files):
- plants-2385423 Supplementary Figures.pdf
- Table S1. Detail information of 107 sequenced or downloaded chloroplast genomesv1.xlsx
